# Supplementary material for: Uncovering dynamic evolution in the plastid genome of seven Ligusticum species provides insights into species discrimination and phylogenetic implications
Source: Sci Rep. 2021 Jan 13;11:988. doi: 10.1038/s41598-020-80225-0 (PMC7806627; doi:10.1038/s41598-020-80225-0)
Supplement: Supplementary file 2 — Supplementary Table S1. [file 41598_2020_80225_MOESM2_ESM.xlsx]

## Sheet: S1
Species	Voucher specimens	Geographic origin	GenBank accession number
L. chuanxiong	CX-1	Scientific research base of Industrial Crop Research Institute, Sichuan academy of agricultural sciences, China	KX594382
L. chuanxiong cv. Yunnan	YNCX-1	Jianchuan County, Yunnan, China	MN832861
L. chuanxiong cv. Gansu	GSCX-1	Huating County, Gansu, China	MN832856
L. officinale	RBCX-1	Scientific research base of Industrial Crop Research Institute, Sichuan academy of agricultural sciences, China	MN832860
L. jeholense	LGB-1	Xinbin County, Liaoning, China	MN832858
L. sinense	GB-1	Luding County, Sichuan, China	MN832859
L. sinense cv. Fuxiong	FX-1	Ruichang County, Jiangxi, China	MN832857
