# Supplementary material for: Uncovering dynamic evolution in the plastid genome of seven Ligusticum species provides insights into species discrimination and phylogenetic implications
Source: Sci Rep. 2021 Jan 13;11:988. doi: 10.1038/s41598-020-80225-0 (PMC7806627; doi:10.1038/s41598-020-80225-0)
Supplement: Supplementary file 3 — Supplementary Table S2. [file 41598_2020_80225_MOESM3_ESM.xlsx]

## Sheet: S2
Species	Genome size (bp)	LSC length (bp)	SSC length (bp)	IR length (bp)	GC content (%)	Coding region (%)	Protein-coding genes	tRNA	rRNA	Number of genes with intron	Coding region (bp)
L. chuanxiong	148512	93958	17617	18469	0.376077	0.569496	79	30	4	18	72804
L. chuanxiong cv. Yunnan	148520	93958	17613	18475	0.37599	0.568799	79	30	4	18	72705
L. chuanxiong cv. Gansu	148564	94012	17617	18468	0.376101	0.56966	79	30	4	18	72858
L. officinale	148518	93978	17607	18467	0.376002	0.569473	79	30	4	18	72804
L. jeholense	148487	93933	17629	18463	0.375979	0.56935	79	30	4	18	72768
L. sinense	148275	93682	17626	18484	0.376179	0.569455	79	30	4	18	72663
L. sinense cv. Fuxiong	148520	93958	17613	18475	0.37599	0.568799	79	30	4	18	72705
