# Supplementary material for: Uncovering dynamic evolution in the plastid genome of seven Ligusticum species provides insights into species discrimination and phylogenetic implications
Source: Sci Rep. 2021 Jan 13;11:988. doi: 10.1038/s41598-020-80225-0 (PMC7806627; doi:10.1038/s41598-020-80225-0)
Supplement: Supplementary file 4 — Supplementary Table S3. [file 41598_2020_80225_MOESM4_ESM.xlsx]

## Sheet: S3
No.	Location (bp)	Forward/Reverse	Primer sequence (5' to 3')
1	30	F	GCTGCTTCCTCCCAGTGTAT
		R	TCGGAACTGTCGAAAGCACA
2	316	F	GGTAGTACCACTGTTTGGGTTTA
		R	AATCAAATGAGGGCGGAGGT
3	13756	F	GCCAGTGGCCTAAAGAAACG
		R	AGGGGGTAATTCACCATTTCTAA
4	28705	F	CATGAATTTGCAGCCAGGAGT
		R	TTTGATCCACTTCTTCGATTGATTC
5	29351	F	TCCGTTGGATAGACCAGATACG
		R	TGTGAACGCTCATAAATTCTCGT
6	32338	F	TGTAGTACCCTACCCCCAGG
		R	GCACCACTCCCCGAAAGAAT
7	33102	F	ACTAGCCACTATGAAGGTACTGC
		R	TTGGTGATTCCAGAGACGACTT
8	38177	F	ATTCCCGCTATCCGCCTAAG
		R	TTATTTTGGGGTGGGAGGAAA
9	56558	F	CATCTTGCCCGGTGGAAAAG
		R	TTGAAAACGGGCAGGTTGAG
10	67727	F	AGCGGCTTTAACGGTAACCT
		R	CCGATTGATCACCACGCCTA
11	68259	F	CGCGTTCTACCGAACTGAAC
		R	GGTTCAAATCCTGTCATCCCT
12	82975	F	TCAATGCAAAGCAAAGAGTGAA
		R	TAGCCAGAAGGGCGATTTCAA
13	92679	F	CGGTATTTCTGAACAAGTTCCTGG
		R	GTTAGCAGTTCCAGCTCCGT
14	100898	F	TGGACTCTCATGTCGATCCG
		R	TCGTCACAAAAAGGATAACGGT
15	104121	F	CATGCTTTTCCCGGAGGTCT
		R	GGGGGTGTTCGTAGTGACTG
16	112325	F	CGAGTTTAAATTGGAAGGGCCTC
		R	TCAAATCTGTAGGTAGTGGGCG
17	115412	F	AGGCTTTTCATTAGGCAATGTGT
		R	ACTCGTTGTTATAGTTGGATGTGA
18	138053	F	GGGGGTGTTCGTAGTGACTG
		R	CATGCTTTTCCCGGAGGTCT
19	141285	F	TCGTCACAAAAAGGATAACGGT
		R	TGGACTCTCATGTCGATCCG
