# Supplementary material for: Uncovering dynamic evolution in the plastid genome of seven Ligusticum species provides insights into species discrimination and phylogenetic implications
Source: Sci Rep. 2021 Jan 13;11:988. doi: 10.1038/s41598-020-80225-0 (PMC7806627; doi:10.1038/s41598-020-80225-0)
Supplement: Supplementary file 5 — Supplementary Table S4. [file 41598_2020_80225_MOESM5_ESM.xlsx]

## Sheet: S4
	L. chuanxiong	L. chuanxiong cv. Yunnan	L. chuanxiong cv. Gansu	L. officinale	L. jeholense	L. sinense	L. sinense cv. Fuxiong
GC content of LSC	0.359941	0.359931	0.35999	0.359897	0.359941	0.360116	0.359931
GC content of SSC	0.311386	0.311059	0.311443	0.311222	0.311117	0.310943	0.311059
GC content of IR	0.447994	0.447794	0.447964	0.44788	0.44776	0.448009	0.447794
Length of Prt. coding genes(bp)	72804	72705	72858	72804	72768	72663	72705
Length of tRNA(bp)	2717	2717	2717	2717	2717	2717	2717
Length of rRNA(bp)	9056	9056	9056	9056	9056	9056	9056
GC content of rRNA	0.552341	0.552341	0.552341	0.552341	0.552341	0.552341	0.552341
GC content of tRNA	0.534781	0.535885	0.535885	0.535885	0.535885	0.535517	0.535885
GC content of Prt. coding genes	0.379237	0.379272	0.379258	0.37921	0.37926	0.379285	0.379272
AT content of first position	54.1742	54.1655	54.1588	54.1825	54.1887	54.1803	54.1655
AT content of second position	61.7562	61.7372	61.7599	61.7521	61.7497	61.7481	61.7372
AT content of third position	70.2983	70.3157	70.3039	70.3025	70.2836	70.2861	70.3157
GC content of first position	45.8258	45.8345	45.8412	45.8175	45.8113	45.8197	45.8345
GC content of second position	38.2438	38.2628	38.2401	38.2479	38.2503	38.2519	38.2628
GC content of third position	29.7017	29.6843	29.6961	29.6975	29.7164	29.7139	29.6843
