# Supplementary material for: Uncovering dynamic evolution in the plastid genome of seven Ligusticum species provides insights into species discrimination and phylogenetic implications
Source: Sci Rep. 2021 Jan 13;11:988. doi: 10.1038/s41598-020-80225-0 (PMC7806627; doi:10.1038/s41598-020-80225-0)
Supplement: Supplementary file 6 — Supplementary Table S5. [file 41598_2020_80225_MOESM6_ESM.xlsx]

## Sheet: S5
Amino acid	Codon	L. officinale		L. chuanxiong cv. Gansu		L. sinense		L. jeholense		L. chuanxiong		L. sinense cv. Fuxiong		L. chuanxiong cv. Yunnan		tRNA
		No.	RSCU	No.	RSCU	No.	RSCU	No.	RSCU	No.	RSCU	No.	RSCU	No.	RSCU
Ala	GCG	153	0.46	153	0.46	153	0.46	153	0.46	153	0.46	153	0.46	153	0.46
	GCC	208	0.63	209	0.63	210	0.63	209	0.63	209	0.63	208	0.63	208	0.63
	GCA	365	1.1	365	1.1	366	1.11	366	1.11	365	1.1	365	1.1	365	1.1	trnA-UGC
	GCU	598	1.81	600	1.81	594	1.8	596	1.8	597	1.8	598	1.81	598	1.81
Cys	UGC	57	0.46	57	0.45	57	0.46	57	0.45	57	0.45	57	0.46	57	0.46	trnC-GCA
	UGU	193	1.54	194	1.55	193	1.54	194	1.55	194	1.55	193	1.54	193	1.54
Asp	GAC	183	0.4	184	0.44	180	0.39	183	0.4	184	0.44	183	0.4	183	0.4	trnD-GUC
	GAU	737	1.6	744	1.6	732	1.61	735	1.6	738	1.6	737	1.6	737	1.6
Glu	GAG	293	0.49	291	0.49	292	0.49	291	0.49	291	0.49	293	0.49	293	0.49
	GAA	891	1.51	892	1.51	892	1.51	891	1.51	892	1.51	891	1.51	891	1.51	trnE-UUC
Phe	UUC	438	0.66	440	0.66	440	0.66	439	0.66	440	0.66	438	0.66	438	0.66	trnF-GAA
	UUU	895	1.34	894	1.34	896	1.34	895	1.34	894	1.34	895	1.34	895	1.34
Gly	GGC	185	0.45	188	0.4	185	0.45	184	0.44	185	0.4	185	0.45	185	0.45	trnG-GCC
	GGG	273	0.66	273	0.66	272	0.66	274	0.66	273	0.66	273	0.66	273	0.66
	GGU	554	1.34	554	1.34	553	1.34	554	1.34	554	1.34	554	1.34	554	1.34
	GGA	643	1.55	643	1.56	643	1.56	642	1.55	643	1.56	643	1.55	643	1.55	trnG-UCC
His	CAC	134	0.49	134	0.43	135	0.49	134	0.44	134	0.43	134	0.49	134	0.49	trnH-GUG
	CAU	413	1.51	415	1.51	414	1.79	414	1.51	415	1.51	413	1.51	413	1.51
Ile	AUC	382	0.57	383	0.57	381	0.57	382	0.57	383	0.57	382	0.57	382	0.57	trnI-GAU
	AUA	659	0.98	657	0.98	660	0.99	660	0.98	657	0.98	659	0.98	659	0.98	trnI-CAU
	AUU	974	1.45	975	1.45	969	1.45	970	1.45	972	1.45	974	1.45	974	1.45
Lys	AAG	308	0.5	308	0.5	308	0.5	308	0.5	308	0.5	308	0.5	308	0.5
	AAA	932	1.5	931	1.5	933	1.5	932	1.5	931	1.5	932	1.5	932	1.5	trnK-UUU
Leu	CUG	147	0.36	148	0.36	148	0.36	148	0.36	148	0.36	147	0.36	147	0.36
	CUC	165	0.4	166	0.4	167	0.4	166	0.4	166	0.4	165	0.4	165	0.4
	CUA	345	0.83	347	0.84	346	0.84	345	0.83	347	0.84	345	0.83	345	0.83	trnL-UAG
	UUG	484	1.17	484	1.17	484	1.17	485	1.17	484	1.17	484	1.17	484	1.17	trnL-CAA
	CUU	524	1.27	522	1.26	522	1.26	522	1.26	522	1.26	524	1.27	524	1.27
	UUA	818	1.98	816	1.97	814	1.97	815	1.97	816	1.97	818	1.98	818	1.98	trnL-UAA
Met	AUG	551	1	551	1	551	1	552	1	551	1	551	1	551	1	trnM-CAU
Asn	AAC	264	0.49	264	0.49	268	0.49	265	0.49	264	0.49	264	0.49	264	0.49	trnN-GUU
	AAU	821	1.51	820	1.51	817	1.51	819	1.51	820	1.51	821	1.51	821	1.51
Pro	CCG	149	0.6	150	0.61	150	0.61	150	0.61	150	0.61	149	0.6	149	0.6
	CCC	177	0.72	178	0.72	175	0.71	178	0.72	178	0.72	177	0.72	177	0.72
	CCA	268	1.09	268	1.09	269	1.09	269	1.09	268	1.09	268	1.09	268	1.09	trnP-UGG
	CCU	392	1.59	390	1.58	391	1.59	390	1.58	390	1.58	392	1.59	392	1.59
Gln	CAG	198	0.48	198	0.48	197	0.48	198	0.48	198	0.48	198	0.48	198	0.48
	CAA	625	1.52	625	1.52	623	1.52	625	1.52	625	1.52	625	1.52	625	1.52	trnQ-UUG
Arg	CGC	87	0.38	87	0.38	86	0.37	87	0.38	87	0.38	87	0.38	87	0.38
	CGG	109	0.47	110	0.48	110	0.48	110	0.48	109	0.47	109	0.47	109	0.47
	AGG	131	0.57	131	0.57	131	0.57	131	0.57	131	0.57	131	0.57	131	0.57
	CGA	323	1.39	321	1.39	321	1.39	322	1.39	322	1.39	323	1.39	323	1.39
	CGU	324	1.4	323	1.4	324	1.4	323	1.4	323	1.4	324	1.4	324	1.4	trnR-ACG
	AGA	416	1.8	417	1.8	415	1.51	416	1.8	417	1.8	416	1.8	416	1.8	trnR-UCU
Ser	AGC	103	0.35	103	0.35	103	0.35	103	0.35	103	0.35	103	0.35	103	0.35	trnS-GCU
	UCG	178	0.61	180	0.62	179	0.61	179	0.61	180	0.62	178	0.61	178	0.61
	UCC	274	0.94	274	0.94	275	0.94	274	0.94	274	0.94	274	0.94	274	0.94	trnS-GGA
	UCA	336	1.15	335	1.15	336	1.15	335	1.15	335	1.15	336	1.15	336	1.15	trnS-UGA
	AGU	354	1.21	357	1.16	351	1.2	352	1.21	354	1.21	354	1.21	354	1.21
	UCU	506	1.73	504	1.73	506	1.73	505	1.73	504	1.73	506	1.73	506	1.73
Thr	ACG	134	0.43	133	0.49	134	0.43	133	0.49	133	0.49	134	0.43	134	0.43
	ACC	230	0.75	229	0.74	228	0.74	229	0.74	229	0.74	230	0.75	230	0.75	trnT-GGU
	ACA	358	1.16	357	1.22	358	1.16	357	1.16	357	1.16	358	1.16	358	1.16	trnT-UGU
	ACU	512	1.66	513	1.66	514	1.67	512	1.66	513	1.66	512	1.66	512	1.66
Val	GUC	153	0.46	153	0.46	153	0.46	152	0.46	153	0.46	153	0.46	153	0.46	trnV-GAC
	GUG	190	0.58	190	0.57	190	0.57	191	0.58	190	0.57	190	0.58	190	0.58
	GUA	480	1.45	483	1.46	482	1.46	482	1.46	483	1.46	480	1.45	480	1.45	trnV-UAC
	GUU	498	1.51	498	1.5	497	1.5	497	1.5	498	1.5	498	1.51	498	1.51
Trp	UGG	408	1	408	1	409	1	408	1	408	1	408	1	408	1	trnW-CCA
Tyr	UAC	171	0.39	171	0.39	169	0.38	171	0.39	171	0.39	171	0.39	171	0.39	trnY-GUA
	UAU	711	1.61	712	1.61	713	1.62	711	1.61	712	1.61	711	1.61	711	1.61
