# Supplementary material for: Uncovering dynamic evolution in the plastid genome of seven Ligusticum species provides insights into species discrimination and phylogenetic implications
Source: Sci Rep. 2021 Jan 13;11:988. doi: 10.1038/s41598-020-80225-0 (PMC7806627; doi:10.1038/s41598-020-80225-0)
Supplement: Supplementary file 7 — Supplementary Table S6. [file 41598_2020_80225_MOESM7_ESM.xlsx]

## Sheet: S6
Taxon	Gene name	Nucleotide sites	Amino acid sites	Effect	Score
L. chuanxiong	accD	1186	396	CCA (P) => TCA (S)	1
L. chuanxiong	accD	1394	465	CCT (P) => CTT (L)	1
L. chuanxiong	accD	74	25	ACG (T) => ATG (M)	1
L. chuanxiong	accD	785	262	TCG (S) => TTG (L)	0.8
L. chuanxiong	atpA	791	264	CCC (P) => CTC (L)	1
L. chuanxiong	atpB	1487	496	TCG (S) => TTG (L)	1
L. chuanxiong	atpB	35	12	GCT (A) => GTT (V)	0.86
L. chuanxiong	matK	1013	338	GCG (A) => GTG (V)	0.86
L. chuanxiong	matK	640	214	CAT (H) => TAT (Y)	1
L. chuanxiong	matK	991	331	CTT (L) => TTT (F)	0.86
L. chuanxiong	ndhA	107	36	CCT (P) => CTT (L)	1
L. chuanxiong	ndhA	1073	358	TCC (S) => TTC (F)	1
L. chuanxiong	ndhA	320	107	ACA (T) => ATA (I)	1
L. chuanxiong	ndhA	566	189	TCA (S) => TTA (L)	1
L. chuanxiong	ndhB	1481	494	CCA (P) => CTA (L)	1
L. chuanxiong	ndhB	149	50	TCA (S) => TTA (L)	1
L. chuanxiong	ndhB	467	156	CCA (P) => CTA (L)	1
L. chuanxiong	ndhB	586	196	CAT (H) => TAT (Y)	1
L. chuanxiong	ndhB	611	204	TCA (S) => TTA (L)	0.8
L. chuanxiong	ndhB	737	246	CCA (P) => CTA (L)	1
L. chuanxiong	ndhB	746	249	TCT (S) => TTT (F)	1
L. chuanxiong	ndhB	830	277	TCA (S) => TTA (L)	1
L. chuanxiong	ndhB	836	279	TCA (S) => TTA (L)	1
L. chuanxiong	ndhB	902	301	ACC (T) => ATC (I)	1
L. chuanxiong	ndhD	1298	433	TCA (S) => TTA (L)	0.8
L. chuanxiong	ndhD	2	1	ACG (T) => ATG (M)	1
L. chuanxiong	ndhD	674	225	TCG (S) => TTG (L)	1
L. chuanxiong	ndhD	878	293	TCA (S) => TTA (L)	1
L. chuanxiong	ndhF	2209	737	CTT (L) => TTT (F)	1
L. chuanxiong	ndhF	290	97	TCA (S) => TTA (L)	1
L. chuanxiong	ndhG	166	56	CAT (H) => TAT (Y)	0.8
L. chuanxiong	ndhG	314	105	ACA (T) => ATA (I)	0.8
L. chuanxiong	petB	418	140	CGG (R) => TGG (W)	1
L. chuanxiong	petB	611	204	CCA (P) => CTA (L)	1
L. chuanxiong	petG	104	35	TCG (S) => TTG (L)	1
L. chuanxiong	psaI	104	35	ACT (T) => ATT (I)	1
L. chuanxiong	psbE	214	72	CCT (P) => TCT (S)	1
L. chuanxiong	psbF	77	26	TCT (S) => TTT (F)	1
L. chuanxiong	rpl20	308	103	TCA (S) => TTA (L)	0.86
L. chuanxiong	rpoA	833	278	TCA (S) => TTA (L)	1
L. chuanxiong	rpoB	1450	484	CCT (P) => TCT (S)	1
L. chuanxiong	rpoB	2000	667	TCT (S) => TTT (F)	1
L. chuanxiong	rpoB	2426	809	TCA (S) => TTA (L)	0.86
L. chuanxiong	rpoB	338	113	TCT (S) => TTT (F)	1
L. chuanxiong	rpoB	551	184	TCA (S) => TTA (L)	1
L. chuanxiong	rpoB	566	189	TCG (S) => TTG (L)	1
L. chuanxiong	rpoC1	1450	484	CGT (R) => TGT (C)	1
L. chuanxiong	rpoC1	41	14	TCA (S) => TTA (L)	1
L. chuanxiong	rpoC2	1493	498	ACG (T) => ATG (M)	0.86
L. chuanxiong	rpoC2	1897	633	CCA (P) => TCA (S)	1
L. chuanxiong	rpoC2	2278	760	CGG (R) => TGG (W)	1
L. chuanxiong	rpoC2	2957	986	ACT (T) => ATT (I)	1
L. chuanxiong	rpoC2	3524	1175	ACT (T) => ATT (I)	0.86
L. chuanxiong	rpoC2	806	269	ACT (T) => ATT (I)	0.86
L. chuanxiong	rps14	149	50	CCG (P) => CTG (L)	1
L. chuanxiong	rps14	80	27	TCA (S) => TTA (L)	1
L. chuanxiong cv. Yunnan	accD	1186	396	CCA (P) => TCA (S)	1
L. chuanxiong cv. Yunnan	accD	1394	465	CCT (P) => CTT (L)	1
L. chuanxiong cv. Yunnan	accD	74	25	ACG (T) => ATG (M)	1
L. chuanxiong cv. Yunnan	accD	785	262	TCG (S) => TTG (L)	0.8
L. chuanxiong cv. Yunnan	atpA	791	264	CCC (P) => CTC (L)	1
L. chuanxiong cv. Yunnan	atpB	1487	496	TCG (S) => TTG (L)	1
L. chuanxiong cv. Yunnan	atpB	35	12	GCT (A) => GTT (V)	0.86
L. chuanxiong cv. Yunnan	matK	1013	338	GCG (A) => GTG (V)	0.86
L. chuanxiong cv. Yunnan	matK	640	214	CAT (H) => TAT (Y)	1
L. chuanxiong cv. Yunnan	matK	991	331	CTT (L) => TTT (F)	0.86
L. chuanxiong cv. Yunnan	ndhA	107	36	CCT (P) => CTT (L)	1
L. chuanxiong cv. Yunnan	ndhA	1073	358	TCC (S) => TTC (F)	1
L. chuanxiong cv. Yunnan	ndhA	320	107	ACA (T) => ATA (I)	1
L. chuanxiong cv. Yunnan	ndhA	566	189	TCA (S) => TTA (L)	1
L. chuanxiong cv. Yunnan	ndhB	1481	494	CCA (P) => CTA (L)	1
L. chuanxiong cv. Yunnan	ndhB	149	50	TCA (S) => TTA (L)	1
L. chuanxiong cv. Yunnan	ndhB	467	156	CCA (P) => CTA (L)	1
L. chuanxiong cv. Yunnan	ndhB	586	196	CAT (H) => TAT (Y)	1
L. chuanxiong cv. Yunnan	ndhB	611	204	TCA (S) => TTA (L)	0.8
L. chuanxiong cv. Yunnan	ndhB	737	246	CCA (P) => CTA (L)	1
L. chuanxiong cv. Yunnan	ndhB	746	249	TCT (S) => TTT (F)	1
L. chuanxiong cv. Yunnan	ndhB	830	277	TCA (S) => TTA (L)	1
L. chuanxiong cv. Yunnan	ndhB	836	279	TCA (S) => TTA (L)	1
L. chuanxiong cv. Yunnan	ndhB	902	301	ACC (T) => ATC (I)	1
L. chuanxiong cv. Yunnan	ndhD	1298	433	TCA (S) => TTA (L)	0.8
L. chuanxiong cv. Yunnan	ndhD	2	1	ACG (T) => ATG (M)	1
L. chuanxiong cv. Yunnan	ndhD	674	225	TCG (S) => TTG (L)	1
L. chuanxiong cv. Yunnan	ndhD	878	293	TCA (S) => TTA (L)	1
L. chuanxiong cv. Yunnan	ndhF	2209	737	CTT (L) => TTT (F)	1
L. chuanxiong cv. Yunnan	ndhF	290	97	TCA (S) => TTA (L)	1
L. chuanxiong cv. Yunnan	ndhG	166	56	CAT (H) => TAT (Y)	0.8
L. chuanxiong cv. Yunnan	ndhG	314	105	ACA (T) => ATA (I)	0.8
L. chuanxiong cv. Yunnan	petB	418	140	CGG (R) => TGG (W)	1
L. chuanxiong cv. Yunnan	petB	611	204	CCA (P) => CTA (L)	1
L. chuanxiong cv. Yunnan	petG	104	35	TCG (S) => TTG (L)	1
L. chuanxiong cv. Yunnan	psaI	104	35	ACT (T) => ATT (I)	1
L. chuanxiong cv. Yunnan	psbE	214	72	CCT (P) => TCT (S)	1
L. chuanxiong cv. Yunnan	psbF	77	26	TCT (S) => TTT (F)	1
L. chuanxiong cv. Yunnan	rpl20	308	103	TCA (S) => TTA (L)	0.86
L. chuanxiong cv. Yunnan	rpoA	833	278	TCA (S) => TTA (L)	1
L. chuanxiong cv. Yunnan	rpoB	1450	484	CCT (P) => TCT (S)	1
L. chuanxiong cv. Yunnan	rpoB	2000	667	TCT (S) => TTT (F)	1
L. chuanxiong cv. Yunnan	rpoB	2426	809	TCA (S) => TTA (L)	0.86
L. chuanxiong cv. Yunnan	rpoB	338	113	TCT (S) => TTT (F)	1
L. chuanxiong cv. Yunnan	rpoB	551	184	TCA (S) => TTA (L)	1
L. chuanxiong cv. Yunnan	rpoB	566	189	TCG (S) => TTG (L)	1
L. chuanxiong cv. Yunnan	rpoC1	1450	484	CGT (R) => TGT (C)	1
L. chuanxiong cv. Yunnan	rpoC1	41	14	TCA (S) => TTA (L)	1
L. chuanxiong cv. Yunnan	rpoC2	1493	498	ACG (T) => ATG (M)	0.86
L. chuanxiong cv. Yunnan	rpoC2	1897	633	CCA (P) => TCA (S)	1
L. chuanxiong cv. Yunnan	rpoC2	2278	760	CGG (R) => TGG (W)	1
L. chuanxiong cv. Yunnan	rpoC2	2957	986	ACT (T) => ATT (I)	1
L. chuanxiong cv. Yunnan	rpoC2	3524	1175	ACT (T) => ATT (I)	0.86
L. chuanxiong cv. Yunnan	rpoC2	806	269	ACT (T) => ATT (I)	0.86
L. chuanxiong cv. Yunnan	rps14	149	50	CCG (P) => CTG (L)	1
L. chuanxiong cv. Yunnan	rps14	80	27	TCA (S) => TTA (L)	1
L. chuanxiong cv. Gansu	accD	1186	396	CCA (P) => TCA (S)	1
L. chuanxiong cv. Gansu	accD	1394	465	CCT (P) => CTT (L)	1
L. chuanxiong cv. Gansu	accD	74	25	ACG (T) => ATG (M)	1
L. chuanxiong cv. Gansu	accD	785	262	TCG (S) => TTG (L)	0.8
L. chuanxiong cv. Gansu	atpA	791	264	CCC (P) => CTC (L)	1
L. chuanxiong cv. Gansu	atpB	1487	496	TCG (S) => TTG (L)	1
L. chuanxiong cv. Gansu	atpB	35	12	GCT (A) => GTT (V)	0.86
L. chuanxiong cv. Gansu	matK	1013	338	GCG (A) => GTG (V)	0.86
L. chuanxiong cv. Gansu	matK	640	214	CAT (H) => TAT (Y)	1
L. chuanxiong cv. Gansu	matK	991	331	CTT (L) => TTT (F)	0.86
L. chuanxiong cv. Gansu	ndhA	107	36	CCT (P) => CTT (L)	1
L. chuanxiong cv. Gansu	ndhA	1073	358	TCC (S) => TTC (F)	1
L. chuanxiong cv. Gansu	ndhA	320	107	ACA (T) => ATA (I)	1
L. chuanxiong cv. Gansu	ndhA	566	189	TCA (S) => TTA (L)	1
L. chuanxiong cv. Gansu	ndhB	1481	494	CCA (P) => CTA (L)	1
L. chuanxiong cv. Gansu	ndhB	149	50	TCA (S) => TTA (L)	1
L. chuanxiong cv. Gansu	ndhB	467	156	CCA (P) => CTA (L)	1
L. chuanxiong cv. Gansu	ndhB	586	196	CAT (H) => TAT (Y)	1
L. chuanxiong cv. Gansu	ndhB	611	204	TCA (S) => TTA (L)	0.8
L. chuanxiong cv. Gansu	ndhB	737	246	CCA (P) => CTA (L)	1
L. chuanxiong cv. Gansu	ndhB	746	249	TCT (S) => TTT (F)	1
L. chuanxiong cv. Gansu	ndhB	830	277	TCA (S) => TTA (L)	1
L. chuanxiong cv. Gansu	ndhB	836	279	TCA (S) => TTA (L)	1
L. chuanxiong cv. Gansu	ndhB	902	301	ACC (T) => ATC (I)	1
L. chuanxiong cv. Gansu	ndhD	1298	433	TCA (S) => TTA (L)	0.8
L. chuanxiong cv. Gansu	ndhD	2	1	ACG (T) => ATG (M)	1
L. chuanxiong cv. Gansu	ndhD	674	225	TCG (S) => TTG (L)	1
L. chuanxiong cv. Gansu	ndhD	878	293	TCA (S) => TTA (L)	1
L. chuanxiong cv. Gansu	ndhF	2209	737	CTT (L) => TTT (F)	1
L. chuanxiong cv. Gansu	ndhF	290	97	TCA (S) => TTA (L)	1
L. chuanxiong cv. Gansu	ndhG	166	56	CAT (H) => TAT (Y)	0.8
L. chuanxiong cv. Gansu	ndhG	314	105	ACA (T) => ATA (I)	0.8
L. chuanxiong cv. Gansu	petB	418	140	CGG (R) => TGG (W)	1
L. chuanxiong cv. Gansu	petB	611	204	CCA (P) => CTA (L)	1
L. chuanxiong cv. Gansu	petG	104	35	TCG (S) => TTG (L)	1
L. chuanxiong cv. Gansu	psaI	104	35	ACT (T) => ATT (I)	1
L. chuanxiong cv. Gansu	psbE	214	72	CCT (P) => TCT (S)	1
L. chuanxiong cv. Gansu	psbF	77	26	TCT (S) => TTT (F)	1
L. chuanxiong cv. Gansu	rpl20	308	103	TCA (S) => TTA (L)	0.86
L. chuanxiong cv. Gansu	rpoA	833	278	TCA (S) => TTA (L)	1
L. chuanxiong cv. Gansu	rpoB	1450	484	CCT (P) => TCT (S)	1
L. chuanxiong cv. Gansu	rpoB	2000	667	TCT (S) => TTT (F)	1
L. chuanxiong cv. Gansu	rpoB	2426	809	TCA (S) => TTA (L)	0.86
L. chuanxiong cv. Gansu	rpoB	338	113	TCT (S) => TTT (F)	1
L. chuanxiong cv. Gansu	rpoB	551	184	TCA (S) => TTA (L)	1
L. chuanxiong cv. Gansu	rpoB	566	189	TCG (S) => TTG (L)	1
L. chuanxiong cv. Gansu	rpoC1	1450	484	CGT (R) => TGT (C)	1
L. chuanxiong cv. Gansu	rpoC1	41	14	TCA (S) => TTA (L)	1
L. chuanxiong cv. Gansu	rpoC2	1493	498	ACG (T) => ATG (M)	0.86
L. chuanxiong cv. Gansu	rpoC2	1897	633	CCA (P) => TCA (S)	1
L. chuanxiong cv. Gansu	rpoC2	2278	760	CGG (R) => TGG (W)	1
L. chuanxiong cv. Gansu	rpoC2	2957	986	ACT (T) => ATT (I)	1
L. chuanxiong cv. Gansu	rpoC2	3524	1175	ACT (T) => ATT (I)	0.86
L. chuanxiong cv. Gansu	rpoC2	806	269	ACT (T) => ATT (I)	0.86
L. chuanxiong cv. Gansu	rps14	149	50	CCG (P) => CTG (L)	1
L. chuanxiong cv. Gansu	rps14	80	27	TCA (S) => TTA (L)	1
L. officinale	accD	1186	396	CCA (P) => TCA (S)	1
L. officinale	accD	1394	465	CCT (P) => CTT (L)	1
L. officinale	accD	74	25	ACG (T) => ATG (M)	1
L. officinale	accD	785	262	TCG (S) => TTG (L)	0.8
L. officinale	atpA	791	264	CCC (P) => CTC (L)	1
L. officinale	atpB	1487	496	TCA (S) => TTA (L)	1
L. officinale	atpB	35	12	GCT (A) => GTT (V)	0.86
L. officinale	matK	1013	338	GCG (A) => GTG (V)	0.86
L. officinale	matK	640	214	CAT (H) => TAT (Y)	1
L. officinale	matK	991	331	CTT (L) => TTT (F)	0.86
L. officinale	ndhA	107	36	CCT (P) => CTT (L)	1
L. officinale	ndhA	1073	358	TCC (S) => TTC (F)	1
L. officinale	ndhA	320	107	ACA (T) => ATA (I)	1
L. officinale	ndhA	566	189	TCA (S) => TTA (L)	1
L. officinale	ndhB	1481	494	CCA (P) => CTA (L)	1
L. officinale	ndhB	149	50	TCA (S) => TTA (L)	1
L. officinale	ndhB	467	156	CCA (P) => CTA (L)	1
L. officinale	ndhB	586	196	CAT (H) => TAT (Y)	1
L. officinale	ndhB	611	204	TCA (S) => TTA (L)	0.8
L. officinale	ndhB	737	246	CCA (P) => CTA (L)	1
L. officinale	ndhB	746	249	TCT (S) => TTT (F)	1
L. officinale	ndhB	830	277	TCA (S) => TTA (L)	1
L. officinale	ndhB	836	279	TCA (S) => TTA (L)	1
L. officinale	ndhB	902	301	ACC (T) => ATC (I)	1
L. officinale	ndhD	1298	433	TCA (S) => TTA (L)	0.8
L. officinale	ndhD	2	1	ACG (T) => ATG (M)	1
L. officinale	ndhD	674	225	TCG (S) => TTG (L)	1
L. officinale	ndhD	878	293	TCA (S) => TTA (L)	1
L. officinale	ndhF	2209	737	CTT (L) => TTT (F)	1
L. officinale	ndhF	290	97	TCA (S) => TTA (L)	1
L. officinale	ndhG	166	56	CAT (H) => TAT (Y)	0.8
L. officinale	ndhG	314	105	ACA (T) => ATA (I)	0.8
L. officinale	petB	418	140	CGG (R) => TGG (W)	1
L. officinale	petB	611	204	CCA (P) => CTA (L)	1
L. officinale	petG	104	35	TCG (S) => TTG (L)	1
L. officinale	psaI	104	35	ACT (T) => ATT (I)	1
L. officinale	psbE	214	72	CCT (P) => TCT (S)	1
L. officinale	psbF	77	26	TCT (S) => TTT (F)	1
L. officinale	rpl20	308	103	TCA (S) => TTA (L)	0.86
L. officinale	rpoA	833	278	TCA (S) => TTA (L)	1
L. officinale	rpoB	1450	484	CCT (P) => TCT (S)	1
L. officinale	rpoB	2000	667	TCT (S) => TTT (F)	1
L. officinale	rpoB	2426	809	TCA (S) => TTA (L)	0.86
L. officinale	rpoB	338	113	TCT (S) => TTT (F)	1
L. officinale	rpoB	551	184	TCA (S) => TTA (L)	1
L. officinale	rpoB	566	189	TCG (S) => TTG (L)	1
L. officinale	rpoC1	1450	484	CGT (R) => TGT (C)	1
L. officinale	rpoC1	41	14	TCA (S) => TTA (L)	1
L. officinale	rpoC2	1493	498	ACG (T) => ATG (M)	0.86
L. officinale	rpoC2	1897	633	CCA (P) => TCA (S)	1
L. officinale	rpoC2	2278	760	CGG (R) => TGG (W)	1
L. officinale	rpoC2	2957	986	ACT (T) => ATT (I)	1
L. officinale	rpoC2	3524	1175	ACT (T) => ATT (I)	0.86
L. officinale	rpoC2	806	269	ACT (T) => ATT (I)	0.86
L. officinale	rps14	149	50	CCG (P) => CTG (L)	1
L. officinale	rps14	80	27	TCA (S) => TTA (L)	1
L. jeholense	accD	1186	396	CCA (P) => TCA (S)	1
L. jeholense	accD	1394	465	CCT (P) => CTT (L)	1
L. jeholense	accD	74	25	ACG (T) => ATG (M)	1
L. jeholense	accD	785	262	TCG (S) => TTG (L)	0.8
L. jeholense	atpA	791	264	CCC (P) => CTC (L)	1
L. jeholense	atpB	1487	496	TCG (S) => TTG (L)	1
L. jeholense	atpB	35	12	GCT (A) => GTT (V)	0.86
L. jeholense	matK	1013	338	GCG (A) => GTG (V)	0.86
L. jeholense	matK	640	214	CAT (H) => TAT (Y)	1
L. jeholense	matK	991	331	CTT (L) => TTT (F)	0.86
L. jeholense	ndhA	107	36	CCT (P) => CTT (L)	1
L. jeholense	ndhA	1073	358	TCC (S) => TTC (F)	1
L. jeholense	ndhA	320	107	ACA (T) => ATA (I)	1
L. jeholense	ndhA	566	189	TCA (S) => TTA (L)	1
L. jeholense	ndhB	1481	494	CCA (P) => CTA (L)	1
L. jeholense	ndhB	149	50	TCA (S) => TTA (L)	1
L. jeholense	ndhB	467	156	CCA (P) => CTA (L)	1
L. jeholense	ndhB	586	196	CAT (H) => TAT (Y)	1
L. jeholense	ndhB	611	204	TCA (S) => TTA (L)	0.8
L. jeholense	ndhB	737	246	CCA (P) => CTA (L)	1
L. jeholense	ndhB	746	249	TCT (S) => TTT (F)	1
L. jeholense	ndhB	830	277	TCA (S) => TTA (L)	1
L. jeholense	ndhB	836	279	TCA (S) => TTA (L)	1
L. jeholense	ndhB	902	301	ACC (T) => ATC (I)	1
L. jeholense	ndhD	1298	433	TCA (S) => TTA (L)	0.8
L. jeholense	ndhD	2	1	ACG (T) => ATG (M)	1
L. jeholense	ndhD	674	225	TCG (S) => TTG (L)	1
L. jeholense	ndhD	878	293	TCA (S) => TTA (L)	1
L. jeholense	ndhF	2209	737	CTT (L) => TTT (F)	1
L. jeholense	ndhF	290	97	TCA (S) => TTA (L)	1
L. jeholense	ndhG	166	56	CAT (H) => TAT (Y)	0.8
L. jeholense	ndhG	314	105	ACA (T) => ATA (I)	0.8
L. jeholense	petB	418	140	CGG (R) => TGG (W)	1
L. jeholense	petB	611	204	CCA (P) => CTA (L)	1
L. jeholense	petG	104	35	TCG (S) => TTG (L)	1
L. jeholense	psaI	104	35	ACT (T) => ATT (I)	1
L. jeholense	psbE	214	72	CCT (P) => TCT (S)	1
L. jeholense	psbF	77	26	TCT (S) => TTT (F)	1
L. jeholense	rpl20	308	103	TCA (S) => TTA (L)	0.86
L. jeholense	rpoA	833	278	TCA (S) => TTA (L)	1
L. jeholense	rpoB	1450	484	CCT (P) => TCT (S)	1
L. jeholense	rpoB	2000	667	TCT (S) => TTT (F)	1
L. jeholense	rpoB	2426	809	TCA (S) => TTA (L)	0.86
L. jeholense	rpoB	338	113	TCT (S) => TTT (F)	1
L. jeholense	rpoB	551	184	TCA (S) => TTA (L)	1
L. jeholense	rpoB	566	189	TCG (S) => TTG (L)	1
L. jeholense	rpoC1	1450	484	CGT (R) => TGT (C)	1
L. jeholense	rpoC1	41	14	TCA (S) => TTA (L)	1
L. jeholense	rpoC2	1493	498	ACG (T) => ATG (M)	0.86
L. jeholense	rpoC2	1897	633	CCA (P) => TCA (S)	1
L. jeholense	rpoC2	2278	760	CGG (R) => TGG (W)	1
L. jeholense	rpoC2	2957	986	ACT (T) => ATT (I)	1
L. jeholense	rpoC2	3524	1175	ACT (T) => ATT (I)	0.86
L. jeholense	rpoC2	806	269	ACT (T) => ATT (I)	0.86
L. jeholense	rps14	149	50	CCG (P) => CTG (L)	1
L. jeholense	rps14	80	27	TCA (S) => TTA (L)	1
L. sinense	accD	1186	396	CCA (P) => TCA (S)	1
L. sinense	accD	1394	465	CCT (P) => CTT (L)	1
L. sinense	accD	74	25	ACG (T) => ATG (M)	1
L. sinense	accD	785	262	TCG (S) => TTG (L)	0.8
L. sinense	atpB	1487	496	TCG (S) => TTG (L)	1
L. sinense	atpB	35	12	GCT (A) => GTT (V)	0.86
L. sinense	matK	1013	338	GCG (A) => GTG (V)	0.86
L. sinense	matK	640	214	CAT (H) => TAT (Y)	1
L. sinense	matK	991	331	CTT (L) => TTT (F)	0.86
L. sinense	ndhA	107	36	CCT (P) => CTT (L)	1
L. sinense	ndhA	1073	358	TCC (S) => TTC (F)	1
L. sinense	ndhA	320	107	ACA (T) => ATA (I)	1
L. sinense	ndhA	566	189	TCA (S) => TTA (L)	1
L. sinense	ndhA	853	285	CAC (H) => TAC (Y)	1
L. sinense	ndhB	1481	494	CCA (P) => CTA (L)	1
L. sinense	ndhB	149	50	TCA (S) => TTA (L)	1
L. sinense	ndhB	467	156	CCA (P) => CTA (L)	1
L. sinense	ndhB	586	196	CAT (H) => TAT (Y)	1
L. sinense	ndhB	611	204	TCA (S) => TTA (L)	0.8
L. sinense	ndhB	737	246	CCA (P) => CTA (L)	1
L. sinense	ndhB	746	249	TCT (S) => TTT (F)	1
L. sinense	ndhB	830	277	TCA (S) => TTA (L)	1
L. sinense	ndhB	836	279	TCA (S) => TTA (L)	1
L. sinense	ndhB	902	301	ACC (T) => ATC (I)	1
L. sinense	ndhD	1298	433	TCA (S) => TTA (L)	0.8
L. sinense	ndhD	2	1	ACG (T) => ATG (M)	1
L. sinense	ndhD	674	225	TCG (S) => TTG (L)	1
L. sinense	ndhD	878	293	TCA (S) => TTA (L)	1
L. sinense	ndhF	2209	737	CTT (L) => TTT (F)	1
L. sinense	ndhF	290	97	TCA (S) => TTA (L)	1
L. sinense	ndhG	166	56	CAT (H) => TAT (Y)	0.8
L. sinense	ndhG	314	105	ACA (T) => ATA (I)	0.8
L. sinense	petB	418	140	CGG (R) => TGG (W)	1
L. sinense	petB	611	204	CCA (P) => CTA (L)	1
L. sinense	petG	104	35	TCG (S) => TTG (L)	1
L. sinense	psaI	104	35	ACT (T) => ATT (I)	1
L. sinense	psbE	214	72	CCT (P) => TCT (S)	1
L. sinense	psbF	77	26	TCT (S) => TTT (F)	1
L. sinense	rpl20	308	103	TCA (S) => TTA (L)	0.86
L. sinense	rpoA	833	278	TCA (S) => TTA (L)	1
L. sinense	rpoB	1450	484	CCT (P) => TCT (S)	1
L. sinense	rpoB	2000	667	TCT (S) => TTT (F)	1
L. sinense	rpoB	2426	809	TCA (S) => TTA (L)	0.86
L. sinense	rpoB	338	113	TCT (S) => TTT (F)	1
L. sinense	rpoB	551	184	TCA (S) => TTA (L)	1
L. sinense	rpoB	566	189	TCG (S) => TTG (L)	1
L. sinense	rpoC1	1450	484	CGT (R) => TGT (C)	1
L. sinense	rpoC1	41	14	TCA (S) => TTA (L)	1
L. sinense	rpoC2	1493	498	ACG (T) => ATG (M)	0.86
L. sinense	rpoC2	1897	633	CCA (P) => TCA (S)	1
L. sinense	rpoC2	2278	760	CGG (R) => TGG (W)	1
L. sinense	rpoC2	2957	986	ACT (T) => ATT (I)	1
L. sinense	rpoC2	3524	1175	ACT (T) => ATT (I)	0.86
L. sinense	rpoC2	806	269	ACT (T) => ATT (I)	0.86
L. sinense	rps14	149	50	CCG (P) => CTG (L)	1
L. sinense	rps14	80	27	TCA (S) => TTA (L)	1
L. sinense cv. Fuxiong	accD	1186	396	CCA (P) => TCA (S)	1
L. sinense cv. Fuxiong	accD	1394	465	CCT (P) => CTT (L)	1
L. sinense cv. Fuxiong	accD	74	25	ACG (T) => ATG (M)	1
L. sinense cv. Fuxiong	accD	785	262	TCG (S) => TTG (L)	0.8
L. sinense cv. Fuxiong	atpA	791	264	CCC (P) => CTC (L)	1
L. sinense cv. Fuxiong	atpB	1487	496	TCG (S) => TTG (L)	1
L. sinense cv. Fuxiong	atpB	35	12	GCT (A) => GTT (V)	0.86
L. sinense cv. Fuxiong	matK	1013	338	GCG (A) => GTG (V)	0.86
L. sinense cv. Fuxiong	matK	640	214	CAT (H) => TAT (Y)	1
L. sinense cv. Fuxiong	matK	991	331	CTT (L) => TTT (F)	0.86
L. sinense cv. Fuxiong	ndhA	107	36	CCT (P) => CTT (L)	1
L. sinense cv. Fuxiong	ndhA	1073	358	TCC (S) => TTC (F)	1
L. sinense cv. Fuxiong	ndhA	320	107	ACA (T) => ATA (I)	1
L. sinense cv. Fuxiong	ndhA	566	189	TCA (S) => TTA (L)	1
L. sinense cv. Fuxiong	ndhB	1481	494	CCA (P) => CTA (L)	1
L. sinense cv. Fuxiong	ndhB	149	50	TCA (S) => TTA (L)	1
L. sinense cv. Fuxiong	ndhB	467	156	CCA (P) => CTA (L)	1
L. sinense cv. Fuxiong	ndhB	586	196	CAT (H) => TAT (Y)	1
L. sinense cv. Fuxiong	ndhB	611	204	TCA (S) => TTA (L)	0.8
L. sinense cv. Fuxiong	ndhB	737	246	CCA (P) => CTA (L)	1
L. sinense cv. Fuxiong	ndhB	746	249	TCT (S) => TTT (F)	1
L. sinense cv. Fuxiong	ndhB	830	277	TCA (S) => TTA (L)	1
L. sinense cv. Fuxiong	ndhB	836	279	TCA (S) => TTA (L)	1
L. sinense cv. Fuxiong	ndhB	902	301	ACC (T) => ATC (I)	1
L. sinense cv. Fuxiong	ndhD	1298	433	TCA (S) => TTA (L)	0.8
L. sinense cv. Fuxiong	ndhD	2	1	ACG (T) => ATG (M)	1
L. sinense cv. Fuxiong	ndhD	674	225	TCG (S) => TTG (L)	1
L. sinense cv. Fuxiong	ndhD	878	293	TCA (S) => TTA (L)	1
L. sinense cv. Fuxiong	ndhF	2209	737	CTT (L) => TTT (F)	1
L. sinense cv. Fuxiong	ndhF	290	97	TCA (S) => TTA (L)	1
L. sinense cv. Fuxiong	ndhG	166	56	CAT (H) => TAT (Y)	0.8
L. sinense cv. Fuxiong	ndhG	314	105	ACA (T) => ATA (I)	0.8
L. sinense cv. Fuxiong	petB	418	140	CGG (R) => TGG (W)	1
L. sinense cv. Fuxiong	petB	611	204	CCA (P) => CTA (L)	1
L. sinense cv. Fuxiong	petG	104	35	TCG (S) => TTG (L)	1
L. sinense cv. Fuxiong	psaI	104	35	ACT (T) => ATT (I)	1
L. sinense cv. Fuxiong	psbE	214	72	CCT (P) => TCT (S)	1
L. sinense cv. Fuxiong	psbF	77	26	TCT (S) => TTT (F)	1
L. sinense cv. Fuxiong	rpl20	308	103	TCA (S) => TTA (L)	0.86
L. sinense cv. Fuxiong	rpoA	833	278	TCA (S) => TTA (L)	1
L. sinense cv. Fuxiong	rpoB	1450	484	CCT (P) => TCT (S)	1
L. sinense cv. Fuxiong	rpoB	2000	667	TCT (S) => TTT (F)	1
L. sinense cv. Fuxiong	rpoB	2426	809	TCA (S) => TTA (L)	0.86
L. sinense cv. Fuxiong	rpoB	338	113	TCT (S) => TTT (F)	1
L. sinense cv. Fuxiong	rpoB	551	184	TCA (S) => TTA (L)	1
L. sinense cv. Fuxiong	rpoB	566	189	TCG (S) => TTG (L)	1
L. sinense cv. Fuxiong	rpoC1	1450	484	CGT (R) => TGT (C)	1
L. sinense cv. Fuxiong	rpoC1	41	14	TCA (S) => TTA (L)	1
L. sinense cv. Fuxiong	rpoC2	1493	498	ACG (T) => ATG (M)	0.86
L. sinense cv. Fuxiong	rpoC2	1897	633	CCA (P) => TCA (S)	1
L. sinense cv. Fuxiong	rpoC2	2278	760	CGG (R) => TGG (W)	1
L. sinense cv. Fuxiong	rpoC2	2957	986	ACT (T) => ATT (I)	1
L. sinense cv. Fuxiong	rpoC2	3524	1175	ACT (T) => ATT (I)	0.86
L. sinense cv. Fuxiong	rpoC2	806	269	ACT (T) => ATT (I)	0.86
L. sinense cv. Fuxiong	rps14	149	50	CCG (P) => CTG (L)	1
L. sinense cv. Fuxiong	rps14	80	27	TCA (S) => TTA (L)	1
