# Supplementary material for: Uncovering dynamic evolution in the plastid genome of seven Ligusticum species provides insights into species discrimination and phylogenetic implications
Source: Sci Rep. 2021 Jan 13;11:988. doi: 10.1038/s41598-020-80225-0 (PMC7806627; doi:10.1038/s41598-020-80225-0)
Supplement: Supplementary file 8 — Supplementary Table S7. [file 41598_2020_80225_MOESM8_ESM.xlsx]

## Sheet: S7
SSR Type	Repeat unit	Amount												Ratio (100%)
		L. chuanxiong cv. Gansu	L. chuanxiong	L. officinale	L. jeholense	L. chuanxiong cv. Yunnan	L. sinense cv. Fuxiong	L. sinense	A. gigas	S. montanum	L.tenuissimum	A. graveolens	D. carot	L. chuanxiong cv. Ganshu	L. chuanxiong	L. officinale	L. jeholense	L. chuanxiong cv. Yunnan	L. sinense cv. Fuxiong	L. sinense	A. gigas	S. montanum	L.tenuissimum	A. graveolens	D. carota
Mono	A/T	37	37	40	38	33	33	37	50	46	39	37	35	77.0833	77.0833	81.6327	86.3636	78.5714	78.5714	80.4348	87.7193	82.1429	73.5849	78.7234	83.3333
	C/G	5	5	4	0	2	2	4	3	5	4	7	3	10.4167	10.4167	8.16327	0	4.7619	4.7619	8.69565	5.26316	8.92857	7.54717	14.8936	7.14286
Di	AT/TA	6	6	5	6	7	7	5	4	5	10	3	4	12.5	12.5	10.2041	13.6364	16.6667	16.6667	10.8696	7.01754	8.92857	18.8679	6.38298	9.52381
