# Supplementary material for: Uncovering dynamic evolution in the plastid genome of seven Ligusticum species provides insights into species discrimination and phylogenetic implications
Source: Sci Rep. 2021 Jan 13;11:988. doi: 10.1038/s41598-020-80225-0 (PMC7806627; doi:10.1038/s41598-020-80225-0)
Supplement: Supplementary file 9 — Supplementary Table S8. [file 41598_2020_80225_MOESM9_ESM.xlsx]

## Sheet: S8
Taxon	Type	Length
		30-39 bp	40-49 bp	>=50 bp
A. gigas	F	15	2	2
	P	15	3	0
	R	3	0	0
	C	1	0	0
S. montanum	F	16	3	1
	P	12	3	0
	R	3	0	0
	C	0	0	0
L. chuanxiong	F	19	1	4
	P	15	2	0
	R	2	0	0
	C	1	0	0
L. tenuissimum	F	0	0	44
	P	0	0	45
	R	0	0	0
	C	0	0	0
A. graveolens	F	15	4	0
	P	18	4	1
	R	1	0	0
	C	0	0	0
D. carota	F	17	3	2
	P	16	3	2
	R	0	0	0
	C	0	0	0
L. chuanxiong cv. Ganshu	F	22	1	7
	P	15	2	0
	R	2	0	0
	C	1	0	0
L. chuanxiong	F	19	1	4
	P	15	2	0
	R	2	0	0
	C	1	0	0
L. officinale	F	17	1	4
	P	12	2	0
	R	2	0	0
	C	0	0	0
L. jeholense	F	15	1	2
	P	14	2	0
	R	1	0	0
	C	0	0	0
L. chuanxiong cv. Yunnan	F	15	3	5
	P	13	2	0
	R	0	0	0
	C	0	0	0
L. sinense cv. Fuxiong	F	15	3	5
	P	13	2	0
	R	0	0	0
	C	0	0	0
