# Supplementary material for: Uncovering dynamic evolution in the plastid genome of seven Ligusticum species provides insights into species discrimination and phylogenetic implications
Source: Sci Rep. 2021 Jan 13;11:988. doi: 10.1038/s41598-020-80225-0 (PMC7806627; doi:10.1038/s41598-020-80225-0)
Supplement: Supplementary file 10 — Supplementary Table S9. [file 41598_2020_80225_MOESM10_ESM.xlsx]

## Sheet: Sheet1
Species	GenBank accession number
Anethum graveolens	NC_029470.1
Angelica acutiloba	KX352468
Angelica dahurica	NC_029392.1
Angelica gigas	NC_029393.1
Angelica laxifoliata	NC_040122.1
Anthriscus cerefolium	NC_015113.1
Apium graveolens	NC_041087.1
Bupleurum boissieuanum	NC_036017.1
Bupleurum falcatum	KM207676.1
Bupleurum latissimum	NC_033346.1
Chuanminshen violaceum	KU921430.2
Cicuta virosa	NC_037711.1
Coriandrum sativum	NC_029850.1
Crithmum maritimum	NC_015804.1
Daucus carota	NC_008325.1
Foeniculum vulgare	KR011054
Glehnia littoralis	NC_034645.1
Hansenia forbesii	NC_035054.1
Hansenia forrestii	NC_035056.1
Hansenia oviformis	NC_035055.1
Hansenia weberbaueriana	NC_035053.1
Heracleum moellendorffii	NC_042242.1
Ledebouriella seseloides	NC_034643.1
Ligusticum tenuissimum	NC_029394.1
Ostericum grosseserratum	NC_028618.1
Panax ginseng	KM067390
Pastinaca pimpinellifolia	NC_027450.1
Petroselinum crispum	NC_015821.1
Peucedanum insolens	NC_033344.1
Pleurospermum camtschaticum	NC_033343.1
Prangos lipskyi	KY652266
Prangos trifida	NC_037852.1
Pterygopleurum neurophyllum	NC_033345.1
Semenovia gyirongensis	NC_042912.1
Seseli montanum	NC_027451.1
Tiedemannia filiformis	HM596071
